# Supplementary material for: Multiple Gestations and Assisted Reproductive Technologies: Qualitative Study of the Discourse of Health Professionals in Spain
Source: Int J Environ Res Public Health. 2021 Jun 3;18(11):6031. doi: 10.3390/ijerph18116031 (PMC8200015; doi:10.3390/ijerph18116031)
Supplement: Supplementary file 1 [file ijerph-18-06031-s001.zip]

Archive with 1 entries (1 files):
- ijerph-1218026-supplementary.pdf
